# Supplementary material for: ClinSeK: a targeted variant characterization framework for clinical sequencing
Source: Genome Med. 2015 Mar 31;7(1):34. doi: 10.1186/s13073-015-0155-1 (PMC4410453; doi:10.1186/s13073-015-0155-1)
Supplement: Additional file 9: Table S4. — Comparison of variant allele fraction (VAF) calculation on 719 actionable mutation sites from 1,049 paired tumor deep sequencing data sets. Sample names are omitted. [file 13073_2015_155_MOESM9_ESM.xlsx]

## Sheet: 3waycompare_vaf
chromosome	position	reference	alternative	VarScan2	ClinSeK	MuTect
chr5	112175378	A	G	0.2169	0.2201	0.219616
chr17	7578208	T	C	0.4194	0.429	0.441971
chr3	178936082	G	A	0.1236	0.1383	0.137313
chr4	55593661	T	C	0.5141	0.5294	0.554687
chr7	140481412	C	T	0.4183	0.4115	0.419612
chr3	178952085	A	G	0.6832	0.6892	0.690541
chr3	178936091	G	A	0.269	0.2867	0.279197
chr17	7577100	T	C	0.0547	0.06704	0.057143
chr17	7578479	G	A	0.4364	0.484	0.469466
chr17	7577538	C	T	0.1127	0.1063	0.113003
chr7	128845146	G	A	0.1268	0.1162	0.12605
chr17	7578271	T	C	0.366	0.3608	0.378981
chr17	7577022	G	A	0.1397	0.1392	0.123077
chr11	108236081	C	T	0.4904	0.4932	0.649351
chr1	115256529	T	C	0.2788	0.279	0.284946
chr3	178952085	A	G	0.2382	0.2492	0.246114
chr17	7578478	G	T	0.1498	0.1618	0.171633
chr2	209113112	C	T	0.3642	0.3807	0.37546
chr14	105246551	C	T	0.1438	0.1491	0.141429
chr4	153249403	C	A	0.0511	0.06117	0.046218
chr4	153249384	C	T	0.3418	0.3089	0.348718
chr12	25398284	C	T	0.111	0.1173	0.119253
chr4	153249403	C	T	0.294	0.2851	0.288073
chr17	7578433	G	T	0.3827	0.4061	0.396552
chr17	7578461	C	A	0.8699	0.8782	0.877551
chr17	7577094	G	A	0.7085	0.7178	0.721448
chr17	7578527	A	G	0.3569	0.3514	0.353383
chr5	112175687	G	T	0.0718	0.07168	0.0691
chr3	10191489	G	C	0.0523	0.05657	0.059809
chr3	178936091	G	A	0.0966	0.09293	0.206751
chr7	140453136	A	T	0.5025	0.4977	0.520455
chr1	115258747	C	T	0.3825	0.3783	0.370647
chr17	7577121	G	A	0.3519	0.3841	0.374046
chr1	115256530	G	T	0.4526	0.4471	0.452229
chr3	178936091	G	A	0.2054	0.2158	0.211196
chr12	25398284	C	T	0.1985	0.2254	0.2
chr17	7579368	A	C	0.7214	0.7154	0.745763
chr12	25398284	C	A	0.5083	0.5439	0.527197
chr12	25398284	C	T	0.6579	0.6509	0.675074
chr17	7578464	G	T	0.0428	0.04651	0.050398
chr17	7578475	G	A	0.3793	0.3899	0.417582
chr3	178936082	G	A	0.4359	0.4226	0.448322
chr3	178952085	A	G	0.3673	0.3763	0.384203
chr5	112175639	C	T	0.5325	0.5385	0.519126
chr10	89720741	C	T	0.1239	0.1314	0.145714
chr1	115256530	G	T	0.3173	0.3548	0.360759
chr17	7578236	A	G	0.1422	0.1279	0.128535
chr17	7577121	G	A	0.8313	0.8353	0.834915
chr17	7578208	T	C	0.3746	0.3954	0.396552
chr17	7577114	C	T	0.8506	0.851	0.854515
chr7	140453136	A	T	0.3348	0.3379	0.342995
chr3	178936095	A	G	0.3564	0.3669	0.368764
chr17	7577120	C	T	0.3708	0.4255	0.4
chr17	7578275	G	A	0.1233	0.08442	0.118644
chr18	48591918	C	A	0.3019	0.3211	0.310185
chr12	25398284	C	A	0.3473	0.3469	0.356164
chr12	25398281	C	T	0.188	0.1984	0.187938
chr17	7577094	G	A	0.5921	0.6036	0.608108
chr17	37881000	G	T	0.5889	0.5948	0.593037
chr17	7578534	C	G	0.7537	0.7511	0.754209
chr17	7578268	A	C	0.5352	0.5374	0.538278
chr17	7578406	C	T	0.2043	0.2085	0.207317
chr17	7577022	G	A	0.2411	0.2567	0.265077
chr2	209113112	C	T	0.3842	0.3842	0.399711
chr17	7578413	C	T	0.0649	0.06287	0.069079
chr17	7578406	C	T	0.2125	0.2	0.228814
chr17	7577559	G	A	0.2386	0.2184	0.214286
chr7	140453136	A	T	0.3447	0.3645	0.360969
chr17	7578395	G	A	0.4943	0.5106	0.501639
chr17	7577094	G	A	0.8212	0.8048	0.82687
chr7	140453136	A	T	0.2287	0.2226	0.22833
chr9	21994281	G	T	0.0551	0.04615	0.054852
chr17	7577547	C	T	0.1072	0.1128	0.102632
chr2	209113113	G	T	0.3799	0.3942	0.392405
chr12	25398284	C	T	0.059	0.0396	0.061798
chr12	25398281	C	T	0.1166	0.1119	0.116393
chr17	7577094	G	A	0.1784	0.1831	0.179775
chr7	140453137	AC	TT	0.2064	0.2231	0.216129
chr7	140453136	AC	TT	0.2097	0.2231	0.221865
chr3	178936082	G	A	0.1507	0.1515	0.150621
chr7	140481408	G	A	0.1843	0.1939	0.197183
chr12	25398284	C	A	0.2609	0.2346	0.264706
chr17	7577100	T	A	0.2763	0.3026	0.289963
chr3	178921553	T	A	0.0917	0.09493	0.096612
chr3	178952072	A	G	0.1807	0.1912	0.202703
chr7	55221822	C	T	0.0642	0.06228	0.068729
chr17	7578413	C	T	0.1947	0.1994	0.220779
chr3	178936082	G	A	0.1065	0.1283	0.121739
chr18	48591919	G	A	0.1947	0.2028	0.209821
chr17	7577526	A	G	0.3333	0.3483	0.32852
chr2	209113112	C	T	0.3805	0.3869	0.39
chr17	7578265	A	G	0.3882	0.3907	0.401697
chr2	209113112	C	T	0.2056	0.2118	0.2144
chr17	7577580	T	C	0.8853	0.8855	0.886035
chr11	534285	C	T	0.5674	0.5443	0.549618
chr12	25398284	C	T	0.3588	0.3667	0.355689
chr2	209113112	C	T	0.2453	0.2612	0.263158
chr17	7578406	C	T	0.128	0.1218	0.135135
chr1	115256529	T	C	0.3051	0.3183	0.312891
chr7	140453136	A	T	0.481	0.48	0.468109
chr17	7578554	A	C	0.7421	0.7386	0.742424
chr7	140453136	AC	TT	0.7818	0.7767	0.795515
chr7	140453136	A	T	0.4746	0.4889	0.492
chr5	149433658	G	A	0.107	0.1089	0.093103
chr17	7578401	G	A	0.6265	0.6289	0.65
chr12	25380275	T	A	0.2831	0.2832	0.281385
chr11	533874	T	C	0.4969	0.4945	0.495349
chr17	7577559	G	A	0.2924	0.293	0.309091
chr7	140453137	AC	TT	0.3673	0.3805	0.368978
chr7	140453136	AC	TT	0.3664	0.3805	0.367371
chr17	7577124	C	T	0.2193	0.2294	0.231638
chr17	7578271	T	C	0.8482	0.8485	0.854762
chr7	140453136	A	T	0.4354	0.444	0.445961
chr5	112175174	G	T	0.3396	0.3473	0.347645
chr4	55561788	G	C	0.1857	0.1845	0.184598
chr7	140453136	A	T	0.5242	0.5338	0.522981
chr3	178952085	A	G	0.527	0.4674	0.570025
chr3	10191507	G	A	0.2319	0.2309	0.235921
chr1	115256533	C	G	0.4076	0.4371	0.416667
chr7	140453136	A	T	0.2582	0.2648	0.257669
chr7	140481411	C	T	0.4977	0.5026	0.513784
chr3	178952085	A	T	0.1782	0.1818	0.183187
chr12	112888199	C	A	0.0869	0.08681	0.09165
chr4	55593610	T	A	0.2655	0.2534	0.270463
chr3	178952085	A	G	0.1684	0.1825	0.174269
chr3	178952085	A	G	0.4162	0.408	0.414023
chr17	7578400	G	A	0.0592	0.05714	0.055794
chr7	55221821	G	A	0.5171	0.5353	0.527043
chr12	25380282	G	T	0.3333	0.3333	0.336538
chr7	140453150	A	C	0.0606	0.06972	0.069142
chr7	140453136	AC	TT	0.4371	0.4453	0.451031
chr7	140453137	AC	TT	0.437	0.4453	0.448052
chr2	209113112	C	T	0.155	0.1698	0.182493
chr1	115256528	T	A	0.1	0.06087	0.08
chr17	7577120	C	T	0.1811	0.2	0.20098
chr2	209113112	C	T	0.3125	0.321	0.328482
chr3	178928079	G	A	0.7865	0.766	0.761194
chr3	178952076	A	G	0.0645	0.06387	0.068807
chr4	55594221	A	G	0.5199	0.5273	0.53584
chr7	140453136	A	T	0.3278	0.3311	0.333962
chr3	178936091	G	A	0.102	0.1217	0.113885
chr3	178952085	A	G	0.2812	0.3009	0.295567
chr17	7577079	C	T	0.2967	0.3032	0.310185
chr5	112173917	C	T	0.2377	0.2404	0.249666
chr4	55955112	C	T	0.161	0.1502	0.15107
chr3	178936082	G	A	0.4359	0.4226	0.448322
chr17	7578394	T	A	0.6928	0.7163	0.70229
chr18	48575186	G	T	0.7975	0.6336	0.819367
chr17	7578190	T	G	0.5134	0.5193	0.527972
chr5	112175423	C	T	0.6111	0.6084	0.605351
chr17	7577121	G	A	0.1643	0.1616	0.165067
chr17	7577121	G	A	0.1347	0.1498	0.141333
chr17	7578394	T	C	0.7707	0.7448	0.761194
chr3	178916876	G	A	0.0595	0.04286	0.072464
chr1	115256529	T	C	0.1311	0.1257	0.130435
chr7	140453136	A	T	0.1321	0.1461	0.151558
chr7	55221822	C	T	0.1608	0.1538	0.164417
chr3	178952085	A	G	0.1654	0.175	0.172727
chr4	55953799	G	A	0.2145	0.2245	0.226136
chr17	7578406	C	T	0.337	0.3023	0.355263
chr17	7578263	G	A	0.1231	0.1323	0.136187
chr17	7577559	G	A	0.4696	0.4668	0.469496
chr7	55242510	C	T	0.4808	0.483	0.485465
chr17	7578268	A	G	0.133	0.1417	0.14094
chr4	153245446	G	A	0.2183	0.2296	0.229018
chr17	7577121	G	A	0.063	0.07163	0.077465
chr7	55259435	T	C	0.1317	0.1342	0.15534
chr2	209113112	C	T	0.3583	0.3571	0.367378
chr11	108236107	G	C	0.4271	0.4925	0.704255
chr17	7577102	C	T	0.3525	0.35	0.362288
chr17	7578466	G	A	0.4092	0.4231	0.421365
chr12	25398284	C	G	0.3258	0.3298	0.349576
chr12	25398284	C	T	0.3395	0.3561	0.343988
chr3	178936082	G	A	0.2256	0.2388	0.236573
chr3	178936082	G	A	0.58	0.5741	0.587537
chr17	7577094	G	A	0.2915	0.3018	0.308411
chr17	7577121	G	A	0.6493	0.6438	0.645161
chr17	7577105	G	A	0.4455	0.4659	0.460265
chr7	140453136	A	T	0.5137	0.5072	0.517182
chr10	89692905	G	A	0.0763	0.08442	0.084337
chr1	115256530	G	T	0.2298	0.2391	0.239437
chr4	153249384	C	T	0.3108	0.3175	0.321534
chr2	209113112	C	T	0.0691	0.07953	0.070686
chr17	7578190	T	C	0.0546	0.04802	0.051913
chr10	43617416	T	C	0.7778	0.7769	0.787122
chr3	178952085	A	G	0.2116	0.2222	0.223971
chr1	115256529	T	C	0.7084	0.7118	0.71875
chr17	7577543	C	A	0.7578	0.777	0.771429
chr17	7578263	G	A	0.1765	0.1962	0.183673
chr12	25398284	C	A	0.5437	0.5268	0.540984
chr12	25398284	C	A	0.1081	0.1084	0.111255
chr13	28602362	C	T	0.3843	0.3992	0.396867
chr7	140453136	A	T	0.3351	0.3374	0.340287
chr17	37881332	G	A	0.2758	0.2985	0.294118
chr17	7577115	A	G	0.3524	0.3747	0.387363
chr2	209113112	C	T	0.3286	0.3261	0.338617
chr4	55962506	C	T	0.1793	0.1858	0.196507
chr12	25398284	C	G	0.1495	0.1503	0.15942
chr17	7577568	C	T	0.4409	0.4674	0.466872
chr17	7577539	G	A	0.2286	0.2527	0.22973
chr12	25398284	C	T	0.2619	0.2833	0.275068
chr3	41266137	C	T	0.1951	0.2165	0.20751
chr17	7578239	C	A	0.4308	0.446	0.452542
chr3	178936091	G	A	0.2503	0.2625	0.255911
chr3	178936094	C	A	0.1471	0.136	0.134796
chr12	25398284	C	A	0.1604	0.1683	0.172057
chr17	7577120	C	T	0.0638	0.06947	0.068558
chr17	7577539	G	A	0.5411	0.5333	0.564972
chr12	121432085	C	T	0.2789	0.2689	0.285141
chr16	68835629	C	A	0.0478	0.04398	0.048813
chr3	178936091	G	A	0.186	0.1966	0.210884
chr12	25398284	C	T	0.0757	0.08437	0.077131
chr17	7578406	C	T	0.1333	0.09286	0.134146
chr12	25398284	C	T	0.181	0.1887	0.188213
chr7	140453136	A	T	0.0544	0.05603	0.057387
chr17	7577539	G	A	0.5916	0.596	0.605198
chr7	140453134	T	C	0.6953	0.6805	0.70964
chr7	140453136	A	T	0.6819	0.6876	0.690224
chr3	178921549	TG	GT	0.155	0.1662	0.150068
chr3	178917478	G	A	0.1984	0.2218	0.210526
chr7	140453136	A	T	0.5438	0.5311	0.548476
chr17	7578394	T	C	0.6102	0.6219	0.625
chr12	25398284	C	T	0.2191	0.2031	0.211082
chr7	140453136	A	T	0.0606	0.05933	0.061298
chr7	140453136	AC	TT	0.4437	0.4528	0.453441
chr17	7578271	T	A	0.5516	0.56	0.574586
chr7	140481402	C	G	0.6339	0.622	0.635671
chr17	7578265	A	G	0.2077	0.2036	0.197044
chr17	7577532	G	A	0.4294	0.419	0.438127
chr7	55221822	C	T	0.0973	0.09861	0.097893
chr3	178952085	A	T	0.0722	0.0786	0.076803
chr17	7577539	G	A	0.3485	0.3658	0.376079
chr2	209113113	G	T	0.3304	0.3356	0.335308
chr12	25398284	C	A	0.1516	0.1569	0.155844
chr17	7578406	C	T	0.0991	0.09174	0.096525
chr7	140453136	A	T	0.3319	0.3368	0.344086
chr17	7577560	A	C	0.089	0.09359	0.0875
chr14	105246551	C	T	0.1033	0.1179	0.119565
chr7	140453145	A	C	0.4526	0.4479	0.466667
chr17	7579377	G	A	0.3529	0.377	0.372849
chr12	25398284	C	T	0.1042	0.111	0.110422
chr3	178952072	A	G	0.0815	0.09664	0.090909
chr17	7578542	G	A	0.3296	0.3384	0.34684
chr3	178952085	A	G	0.3305	0.3712	0.354883
chr18	48591904	C	T	0.6581	0.636	0.660287
chr12	25398284	C	A	0.0498	0.05249	0.064394
chr12	25398281	C	T	0.131	0.1199	0.130751
chr3	178927410	A	G	0.045	0.04651	0.051587
chr5	112175411	G	T	0.473	0.4822	0.486989
chr4	153249388	C	T	0.1272	0.1292	0.129288
chr7	140481402	C	G	0.5514	0.5556	0.548077
chr11	108200961	G	A	0.2548	0.2722	0.269494
chr3	178952085	A	G	0.3206	0.3237	0.33
chr12	25398285	C	T	0.0849	0.07937	0.081149
chr5	112175390	C	T	0.2857	0.31	0.309278
chr7	55259434	G	A	0.1656	0.162	0.161473
chr12	25398284	C	T	0.4805	0.4842	0.482801
chr1	43815020	G	A	0.2077	0.2123	0.204545
chr17	7577538	C	T	0.0891	0.09153	0.088404
chr4	153249384	C	T	0.1483	0.1403	0.14881
chr5	112175639	C	T	0.2517	0.2467	0.262324
chr12	25398284	C	T	0.2082	0.2135	0.204615
chr7	140453137	AC	TT	0.5192	0.5127	0.518621
chr3	178952085	A	T	0.5414	0.544	0.54265
chr3	10191479	C	G	0.3642	0.3553	0.369963
chr12	25380276	T	C	0.1331	0.1441	0.145141
chr7	55259435	T	C	0.0516	0.04948	0.051282
chr12	25398281	C	T	0.2047	0.2116	0.210339
chr17	7577556	C	T	0.89	0.8759	0.880407
chr4	55593661	T	C	0.3772	0.3967	0.388797
chr3	178936091	G	A	0.5402	0.5397	0.546419
chr12	25380275	T	G	0.1942	0.1748	0.189744
chr12	25398284	C	A	0.3923	0.3938	0.399586
chr7	116340262	A	G	0.0591	0.06763	0.071895
chr17	7577538	C	T	0.1369	0.1268	0.137701
chr2	209113112	C	T	0.3897	0.4013	0.371237
chr7	140453137	AC	CT	0.6138	0.5981	0.616516
chr7	140453136	AC	CT	0.615	0.5981	0.620181
chr3	178952085	A	G	0.1602	0.1751	0.176672
chr9	21994281	G	T	0.0519	0.04264	0.047619
chr17	7577106	G	A	0.8031	0.7971	0.795812
chr10	123279642	C	T	0.2244	0.223	0.226519
chr17	7578550	G	A	0.3133	0.3309	0.339378
chr10	43617436	G	C	0.0809	0.08203	0.081855
chr17	7577539	G	A	0.3908	0.3853	0.392958
chr17	7578212	G	A	0.1467	0.1554	0.150452
chr2	209113112	C	T	0.3696	0.3688	0.371841
chr4	153249402	C	T	0.1171	0.1617	0.121951
chr1	115256529	T	C	0.5201	0.5309	0.526699
chr17	7578466	G	T	0.4135	0.4197	0.429603
chr17	37881332	G	A	0.1444	0.1535	0.148418
chr12	25398284	C	T	0.1404	0.1364	0.14441
chr17	7577120	C	T	0.2021	0.2235	0.213235
chr3	178921552	A	C	0.2488	0.2456	0.239617
chr17	7578202	A	T	0.3413	0.3452	0.338854
chr17	7577580	T	C	0.2462	0.2488	0.261117
chr3	178952085	A	G	0.1654	0.1641	0.166344
chr7	140453137	AC	TT	0.5738	0.5816	0.546835
chr7	140453136	AC	TT	0.5778	0.5816	0.547893
chr12	25398284	C	T	0.4553	0.4097	0.478852
chr3	41266124	A	G	0.3316	0.3409	0.332947
chr17	7578280	G	A	0.4078	0.4262	0.425949
chr12	25398284	C	A	0.3399	0.3522	0.343909
chr7	140453135	CA	TT	0.4503	0.4556	0.466993
chr17	7577141	C	T	0.1293	0.1306	0.144737
chr17	7577545	T	C	0.1415	0.154	0.153365
chr17	7577121	G	A	0.8425	0.844	0.839716
chr7	140453136	A	T	0.4454	0.4518	0.445727
chr7	140453137	AC	TT	0.3708	0.3847	0.410047
chr7	140453136	AC	TT	0.3714	0.3847	0.413395
chr3	178952085	A	G	0.2822	0.3035	0.299242
chr1	115258745	C	G	0.3805	0.3808	0.395566
chr17	7578211	C	T	0.2452	0.2406	0.240942
chr17	7578275	G	A	0.0788	0.07308	0.080247
chr12	25398284	C	A	0.3769	0.362	0.376528
chr17	7578478	G	C	0.1949	0.2137	0.227907
chr17	7577108	C	A	0.3834	0.4048	0.392157
chr17	7578403	C	T	0.071	0.07444	0.075
chr17	7578212	G	A	0.3333	0.3028	0.333333
chr1	115256530	G	T	0.3503	0.359	0.36488
chr10	43617416	T	C	0.5826	0.583	0.606684
chr10	89692904	C	T	0.1899	0.1858	0.199108
chr3	178952090	G	C	0.1832	0.1255	0.235632
chr10	89711892	T	G	0.2951	0.1904	0.352941
chr3	178921553	T	A	0.2647	0.2757	0.267606
chr7	140453136	A	T	0.27	0.2813	0.282353
chr17	7577120	C	T	0.6537	0.6543	0.667586
chr17	7579358	C	A	0.5892	0.6084	0.604819
chr17	7577568	C	T	0.2315	0.2292	0.239669
chr17	7577111	G	C	0.082	0.08696	0.084991
chr17	7578406	C	T	0.2191	0.219	0.225768
chr10	123279642	C	T	0.1825	0.1949	0.195467
chr7	140453136	A	T	0.1131	0.1018	0.126667
chr17	7578442	T	C	0.3035	0.2968	0.297794
chr12	121431395	G	A	0.4473	0.4475	0.447165
chr7	140453137	AC	TT	0.2951	0.302	0.278779
chr17	7578413	C	T	0.0948	0.0914	0.091463
chr5	112175639	C	T	0.3642	0.3664	0.372881
chr12	112888199	C	T	0.2588	0.2613	0.267094
chr2	209113112	C	T	0.4024	0.4026	0.408521
chr4	153247289	G	C	0.1366	0.1497	0.136536
chr17	7578400	G	T	0.2846	0.2972	0.306228
chr17	7578406	C	T	0.5024	0.5119	0.508711
chr17	7578536	T	C	0.2683	0.2677	0.282609
chr17	7578394	T	C	0.4258	0.4321	0.428571
chr12	25398284	C	A	0.5162	0.517	0.526627
chr11	533874	T	C	0.3796	0.3855	0.390935
chr7	140453136	A	T	0.7912	0.8161	0.804878
chr17	7577022	G	A	0.3826	0.3852	0.402439
chr17	7579355	A	G	0.4382	0.4645	0.466667
chr12	25398284	C	T	0.2144	0.2241	0.220421
chr19	17945725	C	T	0.0694	0.07778	0.078571
chr17	7578211	C	T	0.7024	0.7127	0.72655
chr7	140453136	A	T	0.0944	0.1052	0.096364
chr12	25398284	C	T	0.8678	0.8688	0.864341
chr5	112173926	C	T	0.4971	0.5009	0.504274
chr12	25380275	T	G	0.15	0.1453	0.152672
chr17	7577568	C	A	0.6537	0.6652	0.674877
chr7	140453136	AC	TT	0.6181	0.6231	0.611617
chr7	140453137	AC	TT	0.6172	0.6231	0.608
chr17	7578457	C	G	0.3942	0.3948	0.42487
chr17	7578478	G	T	0.3319	0.3645	0.373016
chr17	7577105	G	A	0.4531	0.4643	0.442308
chr3	178952085	A	G	0.4162	0.408	0.414023
chr17	7578208	T	C	0.7961	0.8014	0.799618
chr10	43617416	T	C	0.3107	0.3264	0.320341
chr17	7578457	C	T	0.2746	0.2877	0.284722
chr12	25398284	C	T	0.0492	0.04843	0.042254
chr4	55593610	T	A	0.6742	0.6856	0.695714
chr2	209113112	C	T	0.4413	0.4212	0.433775
chr5	112173917	C	T	0.1577	0.1671	0.164297
chr7	140453136	A	T	0.1327	0.138	0.129606
chr17	7577120	C	T	0.4281	0.4364	0.444681
chr12	25398284	C	A	0.6472	0.6578	0.660526
chr17	7578406	C	T	0.2023	0.2085	0.220848
chr7	55221821	G	A	0.4026	0.4052	0.40678
chr17	7577095	G	C	0.3203	0.3048	0.309524
chr10	123279674	G	C	0.2917	0.2824	0.314286
chr17	7577121	G	A	0.8391	0.84	0.831947
chr1	115256530	G	T	0.3161	0.3219	0.319231
chr12	25398284	C	T	0.3924	0.4164	0.402174
chr7	140453136	A	T	0.2135	0.2146	0.21504
chr17	7577569	A	C	0.818	0.8069	0.813187
chr7	140453136	A	T	0.1505	0.1571	0.151815
chr4	153249384	C	T	0.0617	0.04348	0.060606
chr17	7578275	G	A	0.3813	0.3844	0.395745
chr17	7578263	G	A	0.1649	0.1919	0.195122
chr11	533875	G	T	0.5538	0.5615	0.567809
chr17	7577128	A	C	0.45	0.4697	0.456954
chr17	7577538	C	T	0.6966	0.6831	0.686441
chr3	178952090	G	C	0.3086	0.3333	0.337379
chr12	112926888	G	T	0.3555	0.3679	0.361208
chr5	112175225	G	T	0.2166	0.2235	0.224852
chr17	7578406	C	T	0.6514	0.6563	0.652778
chr17	37881332	G	A	0.0513	0.05158	0.053086
chr7	140453136	A	T	0.2512	0.2583	0.255076
chr3	178952085	A	T	0.0962	0.1111	0.106782
chr17	7578211	C	T	0.121	0.1189	0.127907
chr2	209113112	C	T	0.3989	0.4114	0.416883
chr17	7579374	C	T	0.0519	0.04072	0.045714
chr17	7578403	C	T	0.4762	0.4901	0.508591
chr12	25398281	C	T	0.2452	0.2538	0.26178
chr17	7578394	T	C	0.5394	0.5382	0.536424
chr17	7578272	G	A	0.2177	0.2265	0.232628
chr3	178952085	A	G	0.1304	0.1187	0.15942
chr17	7578190	T	C	0.1714	0.1722	0.176656
chr3	10191479	C	G	0.218	0.2218	0.219037
chr22	24176339	G	A	0.153	0.1462	0.154341
chr3	178936091	G	A	0.3239	0.3333	0.334385
chr7	140453154	T	G	0.0518	0.05574	0.045402
chr18	48604755	A	T	0.3458	0.3644	0.374214
chr12	25398284	C	G	0.3889	0.3936	0.411494
chr17	7577114	C	T	0.4847	0.4822	0.493151
chr2	209113113	G	T	0.3507	0.3726	0.364055
chr17	7578212	G	A	0.381	0.4004	0.402542
chr7	140453136	A	T	0.1327	0.1413	0.140606
chr2	29432674	C	T	0.1883	0.1849	0.215613
chr3	178952085	A	G	0.3603	0.3911	0.4
chr7	55221822	C	T	0.2592	0.2541	0.276402
chr18	48603032	C	T	0.1618	0.175	0.170481
chr17	7578528	A	T	0.3243	0.2981	0.316505
chr17	7577141	C	T	0.5827	0.6042	0.603571
chr12	25398285	C	A	0.1537	0.1584	0.157407
chr17	7578463	C	T	0.1866	0.197	0.181034
chr1	115256529	T	C	0.3153	0.3173	0.311398
chr7	140453136	A	T	0.5294	0.5335	0.52681
chr18	48591919	G	A	0.1304	0.1308	0.136905
chr17	7577114	C	T	0.0522	0.05327	0.053731
chr17	7577526	A	G	0.5154	0.5031	0.516304
chr17	7577121	G	A	0.0817	0.08708	0.08631
chr7	55233043	G	C	0.0825	0.08288	0.080682
chr3	41266124	A	G	0.3962	0.3929	0.403226
chr7	140453136	A	T	0.2312	0.2431	0.228571
chr17	7577121	G	A	0.6283	0.6204	0.617021
chr17	7578410	T	A	0.3038	0.3197	0.316252
chr12	25398284	C	T	0.4856	0.5	0.49481
chr18	48575151	T	G	0.1453	0.1399	0.151877
chr17	7578394	T	C	0.2405	0.2416	0.251429
chr17	7578272	G	A	0.6851	0.6858	0.678363
chr12	25380279	C	T	0.2179	0.241	0.238979
chr1	115256529	T	C	0.3881	0.3823	0.382234
chr3	178952085	A	G	0.1086	0.07094	0.207071
chr5	112173906	C	G	0.2724	0.2616	0.267717
chr12	25398284	C	A	0.071	0.06429	0.072917
chr17	7577121	G	A	0.1832	0.1775	0.183099
chr3	178921550	TG	GT	0.1546	0.1662	0.149315
chr12	25398284	C	A	0.074	0.07759	0.089606
chr17	7578403	C	T	0.3154	0.3218	0.3229
chr17	7578406	C	T	0.5718	0.5744	0.57989
chr17	7578406	C	T	0.3471	0.3679	0.369565
chr12	25398284	C	A	0.4365	0.444	0.448882
chr17	7578529	A	C	0.3985	0.4194	0.415677
chr12	25398285	C	G	0.1739	0.1732	0.175637
chr17	7577105	G	C	0.0511	0.05034	0.049689
chr17	7577121	G	A	0.8401	0.8406	0.844398
chr12	112888156	A	T	0.2267	0.2312	0.234748
chr4	55599338	A	T	0.1907	0.2149	0.198052
chr17	7578212	G	A	0.0905	0.1057	0.099462
chr1	115256529	T	A	0.1852	0.1961	0.18872
chr7	55221822	C	T	0.1133	0.1186	0.113143
chr17	7578395	G	T	0.4444	0.4513	0.434783
chr4	55593613	T	G	0.6708	0.6588	0.701005
chr17	7578460	A	G	0.7262	0.731	0.733333
chr17	7577539	G	A	0.6364	0.6292	0.672065
chr12	25398284	C	T	0.2011	0.2115	0.207124
chr17	7578268	A	C	0.3365	0.3609	0.348138
chr7	140453136	A	T	0.1725	0.1943	0.172275
chr2	209113113	G	C	0.3693	0.3889	0.385604
chr12	25398281	C	T	0.1332	0.1341	0.133598
chr3	10191489	G	C	0.0683	0.07029	0.069874
chr12	25398284	C	T	0.5971	0.5931	0.610169
chr10	89717756	C	T	0.2466	0.25	0.25
chr3	178952085	A	G	0.2615	0.2844	0.235294
chr16	68835629	C	T	0.2866	0.3053	0.297521
chr12	25398284	C	A	0.3333	0.3278	0.346756
chr17	7578552	G	C	0.7807	0.7838	0.789474
chr4	55980345	C	T	0.0512	0.05669	0.055755
chr17	7577574	T	C	0.4232	0.4405	0.439421
chr5	112175348	G	T	0.1878	0.1944	0.189759
chr2	209113112	C	T	0.3881	0.3899	0.379352
chr7	116417499	C	T	0.391	0.4003	0.404206
chr12	25398284	C	T	0.0684	0.0789	0.067678
chr17	7578394	T	C	0.7884	0.78	0.7975
chr18	48591919	G	A	0.1341	0.1327	0.130552
chr17	7577120	C	T	0.3294	0.3223	0.35
chr17	7579358	C	G	0.8467	0.8478	0.858044
chr2	209113112	C	T	0.5542	0.534	0.55627
chr3	178927410	A	G	0.1828	0.1971	0.200243
chr12	25398285	C	A	0.1332	0.1335	0.133017
chr7	140453136	A	T	0.2522	0.2696	0.259868
chr2	209113112	C	T	0.1262	0.1236	0.130189
chr17	37881333	T	A	0.1347	0.1318	0.132988
chr17	7577539	G	A	0.2401	0.2539	0.253165
chr17	37881000	G	T	0.3818	0.4333	0.421053
chr2	209113112	C	T	0.2661	0.273	0.285714
chr3	178952085	A	G	0.3324	0.3631	0.356902
chr4	153247366	C	T	0.317	0.3324	0.331034
chr1	115256529	T	C	0.2647	0.2788	0.281426
chr10	89711899	C	T	0.1114	0.114	0.116779
chr12	25398284	C	T	0.4565	0.4627	0.462633
chr17	7578406	C	T	0.0769	0.07809	0.081967
chr17	7577082	C	T	0.1307	0.1373	0.135922
chr7	55221822	C	T	0.2019	0.2023	0.220606
chr2	209113112	C	T	0.4237	0.416	0.411261
chr10	89711893	C	T	0.3312	0.3229	0.324547
chr7	140453136	A	T	0.0513	0.05476	0.058458
chr12	25398281	C	T	0.2769	0.2849	0.288486
chr12	25380276	T	A	0.506	0.4982	0.487562
chr12	25380309	G	A	0.3294	0.2739	0.420543
chr1	115258747	C	T	0.6638	0.6524	0.677532
chr7	55221822	C	T	0.0743	0.07761	0.082625
chr7	140453136	A	T	0.4236	0.4244	0.412621
chr4	153249384	C	T	0.0692	0.07692	0.073746
chr12	25398281	C	T	0.1637	0.1598	0.156342
chr7	55221822	C	T	0.1151	0.1192	0.102994
chr3	178928080	A	G	0.3265	0.3303	0.329687
chr7	55221822	C	T	0.0618	0.06556	0.060753
chr17	7578469	C	A	0.4501	0.4365	0.452991
chr3	178952085	A	T	0.3015	0.3238	0.313305
chr17	7577120	C	T	0.2942	0.3118	0.318519
chr5	112175770	G	A	0.649	0.6497	0.652352
chr17	7577559	G	T	0.2767	0.2998	0.306502
chr7	140453136	A	T	0.1903	0.197	0.195388
chr2	209113112	C	T	0.3531	0.372	0.366391
chr12	25380280	C	T	0.4053	0.4097	0.424242
chr5	112175198	C	T	0.7591	0.7598	0.760638
chr2	209113113	G	A	0.2037	0.2239	0.225895
chr9	139399361	C	T	0.3218	0.3143	0.319876
chr17	7578271	T	C	0.0529	0.06048	0.057239
chr3	178952085	A	G	0.0813	0.08905	0.09375
chr3	178952085	A	G	0.0668	0.07074	0.067476
chr2	209113112	C	T	0.2651	0.2642	0.281553
chr17	7577539	G	A	0.2724	0.2877	0.283699
chr17	7578190	T	C	0.4407	0.4435	0.469816
chr3	178936082	G	A	0.1665	0.1798	0.171004
chr7	140453136	A	T	0.1395	0.128	0.131868
chr14	105246551	C	T	0.2896	0.3111	0.322222
chr12	25398284	C	T	0.1569	0.1664	0.152174
chr14	105246445	A	C	0.2479	0.2375	0.240437
chr17	7578190	T	C	0.7851	0.7851	0.788714
chr12	25398281	C	T	0.247	0.2438	0.244989
chr2	209113112	C	T	0.366	0.3732	0.386517
chr17	7577095	G	T	0.3702	0.3673	0.372774
chr17	7577141	C	T	0.1919	0.1816	0.181579
chr2	209113113	G	A	0.2458	0.2504	0.253125
chr12	25398281	C	T	0.0985	0.1073	0.099585
chr4	55561788	G	C	0.245	0.249	0.254296
chr3	178936091	G	A	0.1082	0.1085	0.114865
chr10	89692904	C	G	0.5736	0.5966	0.588101
chr17	7577547	C	T	0.239	0.2787	0.276978
chr17	7578403	C	A	0.6429	0.6636	0.653846
chr1	115256528	T	A	0.3929	0.3813	0.388889
chr17	7578212	G	A	0.5494	0.5461	0.558376
chr1	115256528	T	G	0.336	0.3579	0.352827
chr1	115256529	T	C	0.3398	0.34	0.341797
chr17	7578247	A	T	0.3156	0.3265	0.330222
chr5	112175639	C	T	0.1159	0.1243	0.128362
chr4	55593464	A	C	0.095	0.04199	0.044118
chr9	139399362	C	A	0.0451	0.0566	0.054545
chr7	140453136	A	T	0.1983	0.1907	0.214008
chr5	112175390	C	T	0.2073	0.2012	0.210884
chr12	25378562	C	T	0.2566	0.266	0.260255
chr10	43609966	G	T	0.2998	0.3134	0.320113
chr17	7577094	G	A	0.2267	0.1983	0.210526
chr13	49037896	C	A	0.378	0.3631	0.394904
chr12	25398284	C	T	0.1061	0.109	0.112455
chr12	25398284	C	T	0.0825	0.077	0.075916
chr17	7577099	C	G	0.2643	0.2751	0.274143
chr17	37881332	G	A	0.2016	0.2076	0.204319
chr2	209113112	C	T	0.3654	0.354	0.35023
chr1	115256530	G	T	0.242	0.25	0.263623
chr17	7578479	G	T	0.4391	0.454	0.45738
chr12	25398284	C	A	0.2292	0.2472	0.24216
chr17	7577538	C	T	0.6854	0.6806	0.678441
chr12	25398284	C	A	0.3021	0.3018	0.308715
chr2	209113112	C	T	0.3938	0.395	0.417755
chr17	7578431	G	A	0.6605	0.6591	0.656863
chr2	209113112	C	T	0.1762	0.1805	0.182741
chr7	55221822	C	T	0.2814	0.2835	0.312782
chr1	115256529	T	C	0.4757	0.4488	0.492519
chr7	140453136	A	T	0.4248	0.4386	0.431223
chr17	7577120	C	T	0.0754	0.08769	0.085246
chr18	48593504	G	T	0.0557	0.09006	0.046025
chr18	48591918	C	T	0.0793	0.09172	0.088729
chr17	7578541	A	G	0.4067	0.376	0.395876
chr17	7577539	G	A	0.5766	0.5794	0.573643
chr3	178936091	G	A	0.1434	0.152	0.161728
chr10	89720741	C	T	0.1628	0.1557	0.163386
chr12	25398285	C	T	0.243	0.2495	0.270195
chr10	89624274	T	A	0.8314	0.8598	0.854503
chr12	25380275	T	A	0.1848	0.186	0.184019
chr7	140453136	A	T	0.5809	0.606	0.611738
chr17	7578395	G	T	0.8103	0.8	0.804878
chr3	178936082	G	A	0.4838	0.4813	0.501176
chr2	209113112	C	T	0.3896	0.405	0.403321
chr7	140453136	A	T	0.3311	0.3213	0.328662
chr7	140453136	A	T	0.2469	0.2495	0.251238
chr12	25380276	T	C	0.3259	0.3407	0.352685
chr7	140453136	A	T	0.3514	0.3646	0.361146
chr17	7578265	A	T	0.1378	0.1379	0.14978
chr7	140453136	A	T	0.4596	0.4549	0.472813
chr17	7577538	C	T	0.763	0.7453	0.794286
chr17	7577568	C	G	0.2995	0.2932	0.314
chr3	178952084	C	T	0.3697	0.3671	0.384375
chr11	534289	C	T	0.1247	0.1373	0.136752
chr17	7577548	C	T	0.7857	0.7824	0.796767
chr5	112175390	C	T	0.1343	0.1469	0.153652
chr3	41266137	C	T	0.3183	0.3396	0.33832
chr7	140453137	AC	TT	0.6624	0.6662	0.67381
chr7	140453136	AC	TT	0.6624	0.6662	0.675772
chr2	209113112	C	T	0.3681	0.3619	0.373684
chr3	178936091	G	A	0.2931	0.27	0.363235
chr14	105246482	C	T	0.2498	0.2547	0.244668
chr17	7577556	C	A	0.2565	0.276	0.26
chr1	115258748	C	A	0.0966	0.09305	0.095967
chr2	209113112	C	T	0.2767	0.2731	0.28284
chr3	178952085	A	G	0.1529	0.1769	0.171498
chr17	7578395	G	A	0.3352	0.3348	0.348101
chr17	7578535	T	A	0.8632	0.8523	0.857143
chr17	7577082	C	T	0.2324	0.2484	0.260705
chr7	140453136	A	T	0.5629	0.5589	0.568553
chr4	55152040	C	T	0.0842	0.1063	0.111111
chr17	7578190	T	C	0.673	0.6742	0.683944
chr3	178952072	A	G	0.0815	0.09664	0.090909
chr12	112926873	G	T	0.1947	0.1929	0.200249
chr1	115256529	T	C	0.2451	0.2391	0.253036
chr17	7578212	G	A	0.8534	0.847	0.860497
chr12	25398281	C	T	0.0774	0.073	0.074369
chr10	89692904	C	T	0.7226	0.7293	0.724374
chr3	178936091	G	A	0.1633	0.1685	0.188557
chr12	25378562	C	T	0.4146	0.4183	0.421429
chr12	112888210	G	A	0.088	0.105	0.114713
chr17	7579406	G	C	0.2637	0.27	0.279863
chr7	140453137	AC	TT	0.7837	0.7767	0.79892
chr17	7577539	G	A	0.2778	0.2936	0.277182
chr1	115256529	T	A	0.2637	0.2	0.236486
chr1	115256530	G	T	0.4127	0.4124	0.414286
chr17	7577121	G	A	0.2394	0.2659	0.262693
chr7	140453154	T	C	0.1023	0.1059	0.105642
chr1	115258745	C	G	0.2375	0.2397	0.238702
chr17	7578403	C	T	0.0814	0.07216	0.082873
chr17	7577120	C	T	0.0686	0.07134	0.071865
chr7	140453136	A	T	0.4774	0.4633	0.469543
chr3	178936082	G	A	0.2941	0.3019	0.314702
chr7	140453136	CA	TT	0.4532	0.4556	0.464945
chr12	25398284	C	T	0.2007	0.2011	0.210074
chr14	105246454	T	C	0.2472	0.2519	0.258359
chr17	7577124	C	T	0.8204	0.8142	0.81362
chr1	115258747	C	G	0.7038	0.7021	0.713675
chr3	41266101	C	G	0.0746	0.08523	0.073684
chr3	178952085	A	T	0.8152	0.8144	0.821954
chr4	55152093	A	T	0.1203	0.125	0.128099
chr17	7577539	G	A	0.094	0.1022	0.098143
chr3	178952085	A	G	0.2351	0.2452	0.25124
chr2	209113112	C	T	0.4497	0.4646	0.457778
chr18	48604748	T	G	0.6585	0.6587	0.653846
chr17	7577548	C	T	0.4733	0.4701	0.482933
chr17	7577094	G	A	0.8878	0.887	0.887218
chr4	55593464	A	C	0.9727	0.9659	0.973437
chr7	140453136	A	T	0.5265	0.5229	0.523316
chr3	41266136	T	C	0.3169	0.3324	0.336842
chr7	140453136	A	T	0.6156	0.6343	0.628285
chr3	178936082	G	A	0.1894	0.1911	0.19891
chr7	140453136	AC	TT	0.3775	0.3894	0.38149
chr17	7577141	C	T	0.6667	0.6792	0.67619
chr17	7577114	C	T	0.7444	0.7335	0.744186
chr12	25398284	C	T	0.2628	0.2643	0.269231
chr7	140453136	A	T	0.5592	0.5649	0.58375
chr3	178936082	G	A	0.1072	0.1098	0.104773
chr3	41266113	C	T	0.2213	0.2199	0.239782
chr12	25398284	C	T	0.3022	0.2883	0.309055
chr12	25398284	C	T	0.2028	0.2222	0.214414
chr4	1803568	C	T	0.4392	0.4448	0.469534
chr17	7578190	T	G	0.3306	0.3463	0.321429
chr2	209113112	C	T	0.2661	0.273	0.285714
chr17	7578190	T	C	0.75	0.767	0.768362
chr17	7578406	C	T	0.2885	0.288	0.30123
chr2	209113112	C	T	0.2674	0.2766	0.274399
chr17	7577094	G	A	0.2727	0.2803	0.276986
chr17	7577022	G	A	0.2951	0.3047	0.312016
chr17	7578442	T	C	0.6944	0.6903	0.707831
chr14	105246551	C	T	0.1603	0.2003	0.184444
chr7	140453193	T	A	0.2979	0.3333	0.313043
chr3	178952085	A	G	0.2347	0.2606	0.264706
chr5	112173917	C	T	0.3363	0.3769	0.367021
chr17	7577094	G	A	0.7865	0.7773	0.788069
chr12	112888202	C	T	0.2508	0.2489	0.26125
chr17	7578454	G	T	0.2352	0.2383	0.230375
chr17	7577094	G	A	0.1057	0.1057	0.108333
chr17	7579389	G	A	0.1012	0.09718	0.104452
chr17	7578457	C	T	0.3361	0.3002	0.419231
chr3	178936082	G	A	0.2	0.2652	0.2
chr17	7577545	T	C	0.8203	0.8192	0.823684
chr3	178952085	A	G	0.6616	0.6632	0.670775
chr17	7577121	G	A	0.2605	0.2587	0.26971
chr3	41266137	C	T	0.0589	0.06897	0.064516
chr17	7577141	C	T	0.2807	0.2852	0.281195
chr17	7577094	G	A	0.6596	0.6537	0.665421
chr3	41266113	C	T	0.3582	0.3639	0.37
chr17	7577121	G	A	0.8059	0.825	0.826316
chr17	7578475	G	A	0.4392	0.4628	0.47448
chr2	209113112	C	T	0.4723	0.4855	0.486486
chr1	115256529	T	A	0.1645	0.1749	0.179758
chr17	7577568	C	T	0.7871	0.79	0.800277
chr17	7577556	C	T	0.5173	0.5199	0.529343
chr12	25398284	C	G	0.2834	0.2833	0.289474
chr17	7577548	C	T	0.7508	0.7475	0.754237
chr11	533874	T	C	0.445	0.447	0.460111
chr5	112175423	C	T	0.1186	0.1171	0.111511
chr2	209113113	G	A	0.3371	0.3423	0.347754
chr3	178952085	A	G	0.4589	0.4695	0.479094
chr18	48604704	G	A	0.2003	0.2305	0.231707
chr17	7578406	C	T	0.6382	0.6286	0.646853
chr5	112175355	C	T	0.0878	0.08273	0.08
chr4	55152040	C	T	0.1055	0.1047	0.116331
chr17	7578191	A	G	0.6685	0.659	0.67474
chr2	209113112	C	T	0.3862	0.3976	0.405439
chr17	7577539	G	A	0.3796	0.3884	0.394507
chr12	25398284	C	T	0.0809	0.07988	0.084249
chr17	7578190	T	C	0.8924	0.8867	0.895392
chr7	140453136	A	T	0.1465	0.1573	0.150246
chr7	140453136	A	T	0.4585	0.4563	0.463566
chr4	55152054	G	A	0.1995	0.2161	0.206186
chr7	140453136	A	T	0.3396	0.3461	0.357631
chr12	25398284	C	T	0.2721	0.2817	0.283763
chr10	89720852	C	T	0.7995	0.8061	0.81129
chr12	25380276	T	C	0.3141	0.3121	0.305128
chr17	7578445	A	C	0.1751	0.2011	0.202128
chr2	209113112	C	T	0.4295	0.4385	0.442373
chr3	178936082	G	A	0.1891	0.2037	0.204762
chr7	55259435	T	C	0.0559	0.05634	0.058583
chr17	7577094	G	A	0.1664	0.1669	0.179445
chr2	209113112	C	T	0.4421	0.4288	0.447005
chr17	7578406	C	T	0.3674	0.3571	0.37218
chr4	55593605	G	T	0.06	0.06329	0.065574
chr4	153245446	G	A	0.1524	0.1566	0.151261
chr12	25398281	C	T	0.4068	0.4025	0.400978
chr17	7578552	G	C	0.3425	0.3328	0.35443
chr2	209113112	C	T	0.5829	0.5809	0.590231
chr4	153249385	G	A	0.0772	0.08097	0.086538
chr1	115256529	T	C	0.553	0.5688	0.578714
chr12	25398284	C	A	0.1617	0.1837	0.164894
chr4	55593661	T	C	0.3404	0.3455	0.332155
chr11	108138003	T	C	0.0513	0.08081	0.101266
chr5	112175390	C	T	0.2336	0.2308	0.240385
chr12	25398284	C	T	0.0965	0.09667	0.105937
chr12	25398284	C	T	0.1304	0.1349	0.126876
chr17	7578469	C	A	0.3233	0.3253	0.312121
chr1	43815021	C	A	0.1186	0.1221	0.115174
chr13	49039185	T	A	0.247	0.2514	0.249581
chr17	7578406	C	T	0.4187	0.432	0.436364
chr5	112175423	C	T	0.6622	0.6759	0.676393
chr17	7577121	G	A	0.5421	0.5359	0.556793
chr7	140453137	AC	TT	0.5739	0.559	0.579634
chr17	7578406	C	T	0.7818	0.7703	0.779167
chr17	7577058	C	A	0.8023	0.801	0.806818
chr17	7577099	C	G	0.3721	0.3779	0.378007
chr7	140453136	A	T	0.3366	0.327	0.326531
chr18	48591885	G	T	0.5589	0.5382	0.562712
chr3	178952085	A	G	0.1569	0.1691	0.175
chr18	48591825	G	A	0.1997	0.202	0.208238
chr7	140453136	AC	TT	0.5202	0.5127	0.520604
chr10	89711911	T	C	0.2719	0.2761	0.290482
chr17	7577539	G	A	0.8132	0.8099	0.814727
chr17	7578263	G	A	0.2079	0.2101	0.213467
chr12	25398284	C	A	0.2632	0.2667	0.277465
chr2	209113112	C	T	0.3132	0.3239	0.324213
chr17	7578280	G	A	0.3695	0.3838	0.392063
chr17	7578406	C	T	0.6718	0.6649	0.686275
chr3	178936091	G	A	0.0473	0.05	0.055427
chr5	112175207	G	T	0.2016	0.212	0.217213
chr17	7577580	T	C	0.4103	0.424	0.416393
chr17	7577099	C	T	0.346	0.3604	0.368116
chr3	178916890	C	T	0.2662	0.2762	0.285714
chr4	55152040	C	T	0.0683	0.06667	0.068966
chr17	7577559	G	A	0.5301	0.5497	0.53202
chr17	7578271	T	A	0.734	0.735	0.731876
chr17	7577121	G	A	0.8106	0.806	0.816377
chr5	112175348	G	T	0.2821	0.2908	0.289474
chr2	209113113	G	A	0.3291	0.3095	0.333333
chr7	140453136	A	T	0.2257	0.2332	0.230769
chr12	25398284	C	A	0.3302	0.3393	0.33429
chr2	209113112	C	T	0.3404	0.3433	0.342857
chr2	209113112	C	T	0.2606	0.2689	0.271057
chr12	25398281	C	T	0.2674	0.2701	0.262248
chr5	112173917	C	T	0.184	0.2074	0.219828
chr12	25398281	C	T	0.247	0.2623	0.258856
chr7	140453136	AC	CT	0.6704	0.7041	0.688312
chr7	140453137	AC	CT	0.6697	0.7041	0.690202
chr17	7577548	C	T	0.3547	0.3822	0.387597
chr12	25398285	C	T	0.2261	0.224	0.219512
chr3	41266103	G	A	0.1152	0.1196	0.119537
chr3	178936091	G	A	0.256	0.264	0.261714
chr17	7578190	T	C	0.4349	0.4563	0.493177
chr17	7578406	C	T	0.3038	0.2998	0.308511
chr7	116423471	G	A	0.2815	0.2912	0.291908
chr7	140453136	A	T	0.3064	0.3104	0.30314
chr17	7577568	C	A	0.3521	0.389	0.359292
chr17	7578263	G	A	0.1928	0.2028	0.198347
chr12	25398284	C	T	0.2361	0.2402	0.255512
chr17	37881000	G	T	0.7124	0.7065	0.733108
chr1	115256530	G	T	0.3981	0.3878	0.400538
chr17	7578406	C	T	0.2885	0.2808	0.301146
chr17	7577094	G	A	0.301	0.3222	0.313312
chr1	115256530	G	T	0.2058	0.2051	0.205495
chr7	140453136	A	T	0.3125	0.3061	0.319588
chr3	178936082	G	A	0.0972	0.1066	0.097387
chr12	25398285	C	T	0.3538	0.3673	0.38
chr17	7577586	A	C	0.3462	0.3406	0.348684
chr3	178936091	G	A	0.1797	0.1909	0.182561
chr3	178936091	G	A	0.0893	0.08859	0.085795
chr17	7578392	C	A	0.7634	0.7695	0.775194
chr3	41266101	C	G	0.1329	0.1429	0.129817
chr18	48584560	C	T	0.1326	0.1323	0.137536
chr17	7578406	C	T	0.429	0.4557	0.450867
chr12	25398285	C	T	0.6646	0.6528	0.668478
chr12	112888189	G	A	0.2076	0.2162	0.215259
chr14	105246551	C	T	0.1109	0.1141	0.114035
chr12	25380309	G	A	0.3312	0.3273	0.334302
chr18	48593405	G	C	0.0677	0.06809	0.066823
chr17	7578275	G	A	0.4457	0.455	0.462222
chr12	25380275	T	G	0.5245	0.529	0.527406
chr1	115256529	T	A	0.5563	0.5465	0.560399
chr4	153247367	G	C	0.5742	0.5656	0.585406
chr2	209113112	C	T	0.3175	0.3479	0.34753
chr12	25398284	C	A	0.1484	0.15	0.152284
chr17	7577082	C	T	0.8799	0.8667	0.903581
chr7	140453136	A	T	0.2084	0.2049	0.207959
chr3	178952085	A	G	0.1706	0.1791	0.180739
